# Supplementary material for: Multi‐tissue transcriptome‐wide association studies
Source: Genet Epidemiol. 2020 Dec 28;45(3):324–37. doi: 10.1002/gepi.22374 (PMC8048510; doi:10.1002/gepi.22374)
Supplement: Supplementary file 9 — Supporting information. [file GEPI-45-324-s009.xlsx]

## Sheet: Table S1
	T1DGC	WTCCC	Total
Cases	3999	3342	7341
Controls	3983	1930	5913
Total	7982	5272	13254

## Sheet: Table S2
Method	Disease	Rank
Joint Lasso	hematological measurement	1
Joint Lasso	measurement	2
Joint Lasso	large intestine disease	3
Joint Lasso	intestinal disease	4
Joint Lasso	musculoskeletal system disease	5
Joint Lasso	type I diabetes mellitus	45
Joint Lasso	diabetes mellitus	54
Joint Lasso	Permanent neonatal diabetes mellitus	1139
Joint Lasso	autoimmune type 1 diabetes	1254
Lasso	type II hypersensitivity reaction disease	1
Lasso	reproductive system or breast disease	2
Lasso	carcinoma	3
Lasso	epithelial neoplasm	4
Lasso	autoimmune disease of endocrine system	5
Lasso	type I diabetes mellitus	19
Lasso	diabetes mellitus	29
Lasso	Permanent neonatal diabetes mellitus	66
Lasso	autoimmune type 1 diabetes	731
RF	autoimmune disease of endocrine system	1
RF	type I diabetes mellitus	2
RF	small intestine disease	3
RF	glucose metabolism disease	4
RF	endocrine pancreas disease	5
RF	diabetes mellitus	6
RF	autoimmune type 1 diabetes	388
RF	Permanent neonatal diabetes mellitus	558
RF-MTL	ulcerative colitis	1
RF-MTL	autoimmune disease of endocrine system	2
RF-MTL	type I diabetes mellitus	3
RF-MTL	autoimmune disease	4
RF-MTL	glucose metabolism disease	5
RF-MTL	diabetes mellitus	12
RF-MTL	Permanent neonatal diabetes mellitus	248
RF-MTL	autoimmune type 1 diabetes	415
